# Supplementary material for: Evidence of Guanidines Potential against Leishmania (Viannia) braziliensis: Exploring In Vitro Effectiveness, Toxicities and of Innate Immunity Response Effects
Source: Biomolecules. 2023 Dec 24;14(1):26. doi: 10.3390/biom14010026 (PMC10813298; doi:10.3390/biom14010026)
Supplement: Supplementary file 1 [file biomolecules-14-00026-s001.zip]

Archive with 1 entries (1 files):
- biomolecules-2788159-supplementary.pdf
